# Supplementary material for: Treatment of Primary Cervical Spine Infections: A Single-Center Analysis of the Management of 59 Patients over Three Decades
Source: J Clin Med. 2025 Nov 28;14(23):8446. doi: 10.3390/jcm14238446 (PMC12693083; doi:10.3390/jcm14238446)
Supplement: Supplementary file 1 [file jcm-14-08446-s001.zip]

Archive with 1 entries (1 files):
- jcm-3984852-supplementary.pdf
